# Supplementary material for: MHz data collection of a microcrystalline mixture of different jack bean proteins
Source: Sci Data. 2019 Apr 3;6:18. doi: 10.1038/s41597-019-0010-0 (PMC6472352; doi:10.1038/s41597-019-0010-0)
Supplement: Supplementary file 1 — Download metadata file [file 41597_2019_10_MOESM1_ESM.zip]

Archive with 3 entries (3 files):
- a_Grunbein588A_assay.txt
- s_Grunbein588A_study.txt
- i_Investigation.txt
