# Supplementary material for: MHz data collection of a microcrystalline mixture of different jack bean proteins
Source: Sci Data. 2019 Apr 3;6:18. doi: 10.1038/s41597-019-0010-0 (PMC6472352; doi:10.1038/s41597-019-0010-0)
Supplement: Supplementary file 1 — Download metadata file [file 41597_2019_10_MOESM1_ESM.zip › a_Grunbein588A_assay.txt]

Sample Name	Protocol REF	Parameter Value[instrument]	Parameter Value[manufacturer]	Assay Name	Raw Data File	Comment[Data Repository]	Comment[Data Record Accession]	Comment[Data Record URI]	Protocol REF	Derived Data File	Comment[Data Repository]	Comment[Data Record Accession]	Comment[Data Record URI]
jack bean sample crystallised proteins	Data collection	SPB/SFX	The European XFEL 	jack bean serial femtosecond crystallography raw data	Raw_Data	Coherent X-ray Imaging Data Bank	doi:10.11577/1472096	http://doi.org/10.11577/1472096	Data processing and structure solution	Calibrated_Files	Coherent X-ray Imaging Data Bank	doi:10.11577/1472096	http://doi.org/10.11577/1472096
