# Supplementary material for: MHz data collection of a microcrystalline mixture of different jack bean proteins
Source: Sci Data. 2019 Apr 3;6:18. doi: 10.1038/s41597-019-0010-0 (PMC6472352; doi:10.1038/s41597-019-0010-0)
Supplement: Supplementary file 1 — Download metadata file [file 41597_2019_10_MOESM1_ESM.zip › s_Grunbein588A_study.txt]

Source Name	Characteristics[organism]	Term Source REF	Term Accession Number	Protocol REF	Sample Name
jack bean meal from Sigma J0125	Canavalia	NCBITaxon	NCBITaxon:3822	Sample preparation and injection	jack bean sample crystallised proteins
