# Supplementary material for: MHz data collection of a microcrystalline mixture of different jack bean proteins
Source: Sci Data. 2019 Apr 3;6:18. doi: 10.1038/s41597-019-0010-0 (PMC6472352; doi:10.1038/s41597-019-0010-0)
Supplement: Supplementary file 1 — Download metadata file [file 41597_2019_10_MOESM1_ESM.zip › i_Investigation.txt]

# Investigation File generated for Scientific Data with Investigation File Authoring Tool version 0.1.0 on 08/02/2019 - This metadata file is CC0
ONTOLOGY SOURCE REFERENCE
Term Source Name	NCBITaxon	OBI	ERO	BAO	FBbi
Term Source File	http://data.bioontology.org/ontologies/NCBITAXON	http://data.bioontology.org/ontologies/OBI	http://data.bioontology.org/ontologies/ERO	http://data.bioontology.org/ontologies/BAO	http://data.bioontology.org/ontologies/FBbi
Term Source Version	2016AB	2014-08-18	2013-08-02	2.0	
Term Source Description	National Center for Biotechnology Information (NCBI) Organismal Classification	Ontology for Biomedical Investigations	Eagle-I Research Resource Ontology	BioAssay Ontology	Biological Imaging Methods Ontology
INVESTIGATION
Investigation Identifier
Investigation Title
Investigation Description
Investigation Submission Date
Investigation Public Release Date
INVESTIGATION PUBLICATIONS
Investigation PubMed ID
Investigation Publication DOI
Investigation Publication Author List
Investigation Publication Title
Investigation Publication Status
Investigation Publication Status Term Accession Number
Investigation Publication Status Term Source REF
INVESTIGATION CONTACTS
Investigation Person Last Name
Investigation Person Mid Initials
Investigation Person First Name
Investigation Person Address
Investigation Person Phone
Investigation Person Fax
Investigation Person Email
Investigation Person Affiliation
Investigation Person Roles
Investigation Person Roles Term Accession Number
Investigation Person Roles Term Source REF
STUDY
Study Identifier	10.1038/s41597-019-0010-0
Study Title	MHz data collection of a microcrystalline mixture of different jack bean proteins
Study Submission Date	11/10/2018
Study Public Release Date	03/04/2019
Study Description	https://www.nature.com/articles/s41597-019-0010-0
Study File Name	s_Grunbein588A_study.txt
Comment[Subject Keywords]	""
Comment[Manuscript Licence]	CC BY-4.0
Comment[Experimental Metadata Licence]	CC0
Comment[Supplementary Information File Name]
Comment[Supplementary Information File Type]
Comment[Supplementary Information File URL]
Comment[Data Repository]	Coherent X-ray Imaging Data Bank;Worldwide Protein Data Bank;Worldwide Protein Data Bank
Comment[Data Record Accession]	doi:10.11577/1472096;6GW9;6GWA
Comment[Data Record URI]	http://doi.org/10.11577/1472096;http://identifiers.org/pdb:6GW9;http://identifiers.org/pdb:6GWA
STUDY DESIGN DESCRIPTORS
Study Design Type	protocol testing objective
Study Design Type Term Accession Number	OBI:0000096
Study Design Type Term Source REF	OBI
STUDY PUBLICATIONS
Study PubMed ID	""
Study Publication DOI	doi:10.1038/s41467-018-05953-4
Study Publication Author List	""
Study Publication Title	""
Study Publication Status	published
Study Publication Status Term Accession Number	
Study Publication Status Term Source REF	
STUDY FACTORS
Study Factor Name
Study Factor Type
Study Factor Type Term Accession Number
Study Factor Type Term Source REF
STUDY ASSAYS
Study Assay Measurement Type	protein structure data
Study Assay Measurement Type Term Accession Number	ERO:0100365
Study Assay Measurement Type Term Source REF	ERO
Study Assay Technology Type	x ray crystallography
Study Assay Technology Type Term Accession Number	BAO:0000404
Study Assay Technology Type Term Source REF	BAO
Study Assay Technology Platform	instrument; manufacturer
Study Assay File Name	a_Grunbein588A_assay.txt
STUDY PROTOCOLS
Study Protocol Name	Sample preparation and injection	Data collection	Data processing and structure solution
Study Protocol Type	sample preparation method	data collection method	data transformation
Study Protocol Type Term Accession Number	FBbi:00000001	ERO:0001932	OBI:0200000
Study Protocol Type Term Source REF	FBbi	ERO	ERO
Study Protocol Description			
Study Protocol URI	""	""	""
Study Protocol Version			
Study Protocol Parameters Name	""	instrument; manufacturer	""
Study Protocol Parameters Name Term Accession Number	""	""	""
Study Protocol Parameters Name Term Source REF	""	""	""
Study Protocol Components Name	""	""	""
Study Protocol Components Type	""	""	""
Study Protocol Components Type Term Accession Number	""	""	""
Study Protocol Components Type Term Source REF	""	""	""
STUDY CONTACTS
Study Person Last Name	Grünbein	Bielecki	Gorel	Stricker	Bean	Cammarata	Dörner	Fröhlich	Hartmann	Hauf	Hilpert	Kim	Kloos	Letrun	Messerschmidt	Mills	Nass Kovacs	Ramilli	Roome	Sato	Scholz	Sliwa	Sztuk-Dambietz	Weik	Weinhausen	Al-Qudami	Boukhelef	Brockhauser	Ehsan	Emons	Esenov	Fangohr	Kaukher	Kluyver	Lederer	Maia	Manetti	Michelat	Münnich	Pallas	Palmer	Previtali	Raab	Silenzi	Szuba	Venkatesan	Wrona	Zhu	Doak	Shoeman	Foucar	Colletier	Mancuso	Barends	Stan	Schlichting
Study Person First Name	Marie Luise	Johan	Alexander	Miriam	Richard	Marco	Katerina	Lars	Elisabeth	Steffen	Mario	Yoonhee	Marco	Romain	Marc	Grant	Gabriela	Marco	Christopher M.	Tokushi	Matthias	Michel	Jolanta	Martin	Britta	Nasser	Djelloul	Sandor	Wajid	Moritz	Sergey	Hans	Alexander	Thomas	Max	Luis	Maurizio	Thomas	Astrid	Florent	Guido	Gianpietro	Natascha	Alessandro	Janusz	Sandhya	Krzysztof	Jun	R. Bruce	Robert L.	Lutz	Jacques-Philippe	Adrian P.	Thomas R. M.	Claudiu A.	Ilme
Study Person Mid Initials
Study Person Email	""	""	Alexander.Gorel@mpimf-heidelberg.mpg.de	""	""	""	""	""	""	""	""	""	""	""	""	""	""	""	""	""	""	""	""	""	""	""	""	""	""	""	""	""	""	""	""	""	""	""	""	""	""	""	""	""	""	""	""	""	""	""	Lutz.Foucar@mpimf-heidelberg.mpg.de	""	""	Thomas.Barends@mpimf-heidelberg.mpg.de	""	""
Study Person Phone
Study Person Fax
Study Person Address
Study Person Affiliation	Max Planck Institute for Medical Research, Jahnstrasse 29, 69120, Heidelberg, Germany	European XFEL GmbH, Holzkoppel 4, 22869, Schenefeld, Germany	Max Planck Institute for Medical Research, Jahnstrasse 29, 69120, Heidelberg, Germany	Max Planck Institute for Medical Research, Jahnstrasse 29, 69120, Heidelberg, Germany	European XFEL GmbH, Holzkoppel 4, 22869, Schenefeld, Germany	Department of Physics, UMR 625, UBL, University of Rennes 1, 35042, Rennes, France	European XFEL GmbH, Holzkoppel 4, 22869, Schenefeld, Germany	Deutsches Elektronensynchrotron DESY, Notkestraße 85, 22607, Hamburg, Germany	Max Planck Institute for Medical Research, Jahnstrasse 29, 69120, Heidelberg, Germany	European XFEL GmbH, Holzkoppel 4, 22869, Schenefeld, Germany	Max Planck Institute for Medical Research, Jahnstrasse 29, 69120, Heidelberg, Germany	European XFEL GmbH, Holzkoppel 4, 22869, Schenefeld, Germany	Max Planck Institute for Medical Research, Jahnstrasse 29, 69120, Heidelberg, Germany	European XFEL GmbH, Holzkoppel 4, 22869, Schenefeld, Germany	European XFEL GmbH, Holzkoppel 4, 22869, Schenefeld, Germany	European XFEL GmbH, Holzkoppel 4, 22869, Schenefeld, Germany	Max Planck Institute for Medical Research, Jahnstrasse 29, 69120, Heidelberg, Germany	European XFEL GmbH, Holzkoppel 4, 22869, Schenefeld, Germany	Max Planck Institute for Medical Research, Jahnstrasse 29, 69120, Heidelberg, Germany	European XFEL GmbH, Holzkoppel 4, 22869, Schenefeld, Germany	Deutsches Elektronensynchrotron DESY, Notkestraße 85, 22607, Hamburg, Germany	Laboratoire de Spectrochimie Infrarouge et Raman, CNRS, UMR 8516, Université de Lille, 59000, Lille, France	European XFEL GmbH, Holzkoppel 4, 22869, Schenefeld, Germany	Institut de Biologie Structurale, Université Grenoble Alpes, CEA, CNRS, 38044, Grenoble, France	European XFEL GmbH, Holzkoppel 4, 22869, Schenefeld, Germany	European XFEL GmbH, Holzkoppel 4, 22869, Schenefeld, Germany	European XFEL GmbH, Holzkoppel 4, 22869, Schenefeld, Germany	European XFEL GmbH, Holzkoppel 4, 22869, Schenefeld, Germany	European XFEL GmbH, Holzkoppel 4, 22869, Schenefeld, Germany	European XFEL GmbH, Holzkoppel 4, 22869, Schenefeld, Germany	European XFEL GmbH, Holzkoppel 4, 22869, Schenefeld, Germany	European XFEL GmbH, Holzkoppel 4, 22869, Schenefeld, Germany	European XFEL GmbH, Holzkoppel 4, 22869, Schenefeld, Germany	European XFEL GmbH, Holzkoppel 4, 22869, Schenefeld, Germany	European XFEL GmbH, Holzkoppel 4, 22869, Schenefeld, Germany	European XFEL GmbH, Holzkoppel 4, 22869, Schenefeld, Germany	European XFEL GmbH, Holzkoppel 4, 22869, Schenefeld, Germany	European XFEL GmbH, Holzkoppel 4, 22869, Schenefeld, Germany	European XFEL GmbH, Holzkoppel 4, 22869, Schenefeld, Germany	European XFEL GmbH, Holzkoppel 4, 22869, Schenefeld, Germany	European XFEL GmbH, Holzkoppel 4, 22869, Schenefeld, Germany	European XFEL GmbH, Holzkoppel 4, 22869, Schenefeld, Germany	European XFEL GmbH, Holzkoppel 4, 22869, Schenefeld, Germany	European XFEL GmbH, Holzkoppel 4, 22869, Schenefeld, Germany	European XFEL GmbH, Holzkoppel 4, 22869, Schenefeld, Germany	European XFEL GmbH, Holzkoppel 4, 22869, Schenefeld, Germany	European XFEL GmbH, Holzkoppel 4, 22869, Schenefeld, Germany	European XFEL GmbH, Holzkoppel 4, 22869, Schenefeld, Germany	Max Planck Institute for Medical Research, Jahnstrasse 29, 69120, Heidelberg, Germany	Max Planck Institute for Medical Research, Jahnstrasse 29, 69120, Heidelberg, Germany	Max Planck Institute for Medical Research, Jahnstrasse 29, 69120, Heidelberg, Germany	Institut de Biologie Structurale, Université Grenoble Alpes, CEA, CNRS, 38044, Grenoble, France	European XFEL GmbH, Holzkoppel 4, 22869, Schenefeld, Germany	Max Planck Institute for Medical Research, Jahnstrasse 29, 69120, Heidelberg, Germany	Department of Physics, Rutgers University Newark, 101 Warren Street, Newark, NJ, 07102, USA	Max Planck Institute for Medical Research, Jahnstrasse 29, 69120, Heidelberg, Germany
Study Person Roles
Study Person Roles Term Accession Number
Study Person Roles Term Source REF
Comment[Study Person ORCID]	""	""	""	""	""	0000-0003-3013-1186	""	""	""	""	""	""	""	0000-0002-0569-5193	""	""	""	""	""	""	""	0000-0002-5073-8180	""	""	""	""	""	""	""	""	""	0000-0001-5494-7193	""	0000-0003-4020-6364	""	""	""	0000-0002-5689-8759	""	""	""	""	""	""	""	""	""	""	""	""	""	""	""	""	0000-0002-9809-4521	0000-0002-0936-7496
Comment[Funder]
Comment[FundRef ID]
Comment[Funder Term Source REF]
Comment[Grant Identifier]
